# Supplementary material for: Interobserver Variation Within Planning Target Volume and Organs at Risk in a Patient with Oropharyngeal Carcinoma: A Contouring Study with Anatomical Analysis
Source: Curr Oncol. 2026 Jan 11;33(1):39. doi: 10.3390/curroncol33010039 (PMC12840011; doi:10.3390/curroncol33010039)
Supplement: Supplementary file 1 [file curroncol-33-00039-s001.zip]

Archive with 1 entries (1 files):
- curroncol-4066016-supplementary.xlsx
