# Supplementary material for: Interobserver Variation Within Planning Target Volume and Organs at Risk in a Patient with Oropharyngeal Carcinoma: A Contouring Study with Anatomical Analysis
Source: Curr Oncol. 2026 Jan 11;33(1):39. doi: 10.3390/curroncol33010039 (PMC12840011; doi:10.3390/curroncol33010039)
Supplement: Supplementary file 1 [file curroncol-33-00039-s001.zip › curroncol-4066016-supplementary.xlsx]

## Sheet: Blatt1
Table S1: Supplementary data including all contoured volumes
	Fall Oropharynx		PTV	Boost	LAG li	LAG re	PTV incl. LAG	Hirnstamm	Hypophyse	Chiasma	N.optikus li	N.optikus re	Linse li	Linse re	Innenohr li	Innenohr re	KG li	KG re	Parotis li	Parotis re	Submand li	Submand re	Spinalkanal	Anmerkungen
	100Standard		511.075	314.565	128.51	159.296	829.047	20.406		1.2	1.192	1.463	0.215	0.208	0.365	0.292	3.029	2.789	19.081	17.442	10.392	7.431	22.739
	01Teilnehmer		357.658	94.985	205.256	170.548	758.679	24.391		0.36	1.061	1.093	0.142	0.146	1.316	1.585	2.537	3.162	28.478	22.323	9.344	11.798	32.519
	04Teilnehmer			337.441			879.342	26.2			2.258	1.698	0.155	0.163	1.41	1.421			13.688	12.784	7.762	8.239	35.301
	05Teilnehmer			405.958			798.458	29.29	0.18	3.62	2.258	2.113	0.192	0.163	0.738	0.791	1.215	1.021	16.565	15.337	9.331	8.73	31.89
	06Teilnehmer			620.334			894.976	26.4	1.96	2.08	2.258	1.698	0.155	0.163	1.449	1.25	2.038	1.858	23.106	23.707	9.465	8.635	34.725
	09Teilnehmer			87.152			719.78	27.9	0.5	3.37	2.023	2.961	0.517	0.517	0.824	0.87	2.51	2.503	29.201	26.507	9.616	8.468	26.522
	12Teilnehmer			484.475			686.927	25.7	0.7	2.56	1.523	1.369	0.246	0.244	2.836	2.376			19.561	17.288	8.228	8.227	30.036
	13Teilnehmer		813.654	628.878	116.067	115.431	1077.75	28.8	0.4	0.47	0.992	1.822	0.326	0.327	0.122	0.106	1.828	1.531	15.59	15.94	6.855	6.666	42.393
	14Teilnehmer		712.412	659.12	186.765	162.923	1100.19	20.3	0.79	1.62	1.266	1.644	0.467	0.487	0.591	0.561	1.274	1.357	11.989	15.387	5.544	8.426	45.221
	10Teilnehmer			223.159	140.421	193.202	811.704	25.6	0.45	0.886	1.143	1.17	0.227	0.18	0.982	0.686	1.682	1.502	24.18	23.73	10.081	9.677	37.482
	Schnittmenge			60.425			363.136
	Vereinigungsmenge			909.442			1512.07
	Mittelwert			385.607			855.685	25.4987	0.711429	1.79622	1.5974	1.7031	0.2642	0.2598	1.0633	0.9938	2.01412	1.96538	20.1439	19.0445	8.6618	8.6297	33.8828
	SD			212.542			138.835	3.10166	0.585617	1.19914	0.540651	0.536832	0.132071	0.138504	0.76316	0.677196	0.641557	0.763095	5.96051	4.61565	1.54415	1.36709	6.79581
	CoV			0.55119			0.16225	0.12164	0.823157	0.667589	0.338457	0.315209	0.499892	0.533117	0.717728	0.681421	0.318529	0.38827	0.295897	0.242361	0.178271	0.158417	0.200568
	Kraniale Begrenzung
	In Schicht 65, T=-44,00 beginnen				04T	05T	06T	10T	12T	13T	14T		n=7
	In Schicht 64, T=-44,40 beginnen				01T	100T							n=2
	In Schicht 63, T=-44,80 beginnen				09T								n=1
					Variation bei kranialer Begrenzung 0,80cm
	T= 43,60 Boden des Sinus sphenoidalis
	Kaudale Begrenzung
	27, T=59,20				13T								n=1
	26, T=59,60				100T								n=2
	25, T=60,00				14T	06T							n=2
	24, T=60,40				01T	04T							n=2
	23, T=60,80				05T	12T							n=2
	22, T=61,20				09T	10T							n=2
	T= 61,60 SC-Gelenk				Variation bei kaudaler Begrenzung 2,00cm
	Breite LAG supraclav.		exemplarisch Schicht T28
	01Teilnehmer		12,23cm
	04Teilnehmer		17,42cm
	05Teilnehmer		15,63cm
	06Teilnehmer		16,88cm
	09Teilnehmer		14,06cm
	10Teilnehmer		16,36cm
	12 Teilnehmer		6,99cm		nur rechtsseitiges LAG konturiert!
	13 Teilnehmer		18,74cm
	14 Teilnehmer		24,41cm
	100Teilnehmer		19,24cm
	Teilung LAG		Schicht		Referenz Unterrand Hyoid
	01Teilnehmer		T44	-52.4	T41= - 53,6
	04 Teilnehmer		T42	-53.2
	05 Teilnehmer		T43	-52.8
	06 Teilnehmer		T41	-53.6
	09 Teilnehmer		T32	-57.2
	10 Teilnehmer		T43	-52.8
	12 Teilnehmer		T39	-54.4
	13 Teilnehmer		T37	-55.2
	14 Teilnehmer		T36	-55.6
	100 Teilnehmer		T40	-54
	Zunge im PTV, 0=nein, 1 =ja
			<2/3 der Zunge		≥2/3 der Zunge		≥3/4 Zunge		Intersection
	01 Teilnehmer		0		1		1		65.849		0.806094
	04 Teilnehmer		0		1		1		70.54		0.863519
	05 Teilnehmer		0		1		1		75.616		0.925657
	06 Teilnehmer		0		1		1		67.562		0.827064
	09 Teilnehmer		0		1		1		58.124		0.711528
	10 Teilnehmer		0		1		0		60.034		0.734909
	12 Teilnehmer		0		1		1		73.44		0.899019
	13 Teilnehmer		0		1		1		81.689		1
	14 Teilnehmer		0		1		1		69.371		0.849209
	100 Teilnehmer		0		1		1		63.145		0.772993
	Vges Zunge	81.689
	Conformitiy Index Pairs
				01 Teil	04 Teil	05 Teil	06 Teil	09 Teil	10 Teil	12 Teil	13 Teil	14 Teil	100 Teil
	01 Teilnehmer			/
	04 Teilnehmer				/
	05 Teilnehmer					/
	06 Teilnehmer						/
	09 Teilnehmer							/
	10 Teilnehmer								/
	12 Teilnehmer									/
	13Teilnehmer										/
	14 Teilnehmer											/
	100 Teilnehmer												/
	PTV incl. LAG						Boost
			Schnitt	Vereinigung	Jaccard				Schnitt	Vereinigung	Jaccard
	01+04		641.549	1056.88	0.607022		01+04		98.883	348.716	0.283563
	01+05		592.783	1025.81	0.57787		01+05		97.851	419.155	0.233448
	01+06		787.092	1075.02	0.732167		01+06		99.249	638.828	0.155361
	01+09		525.04	1010.21	0.519734		01+09		60.827	130.395	0.466483
	01+10		630.986	1000.05	0.630955		01+10		96.163	235.017	0.409175
	01+12		562.933	937.55	0.60043		01+12		97.904	505.969	0.193498
	01+13		681.727	1216.98	0.560177		01+13		99.262	645.817	0.1537
	01+14		678.628	1243.36	0.545802		01+14		99.112	678.789	0.146013
	01+100		624.291	1026.23	0.608337		01+100		98.305	326.466	0.301119
	04+05		734.78	1006.5	0.730037		04+05		305.298	460.77	0.662582
	04+06		783.365	1052.67	0.744172		04+06		326.402	660.747	0.493989
	04+09		574.551	1083.38	0.530332		04+09		87.085	353.21	0.246553
	04+10		736.419	1017.28	0.723909		04+10		211.981	368.27	0.575613
	04+12		611.533	1011.62	0.604508		04+12		294.048	558.914	0.526106
	04+13		835.949	1185.44	0.705179		04+13		335.304	658.851	0.508922
	04+14		820.917	1223.74	0.670829		04+14		328.02	698.962	0.469296
	04+100		742.592	1030.59	0.720554		04+100		275.311	398.547	0.690787
	05+06		745.098	1011.1	0.736917		05+06		394.073	662.492	0.594834
	05+09		561.5	1016.55	0.552357		05+09		90.395	419.302	0.215584
	05+10		714.601	959.216	0.744984		05+10		211.943	437.715	0.484203
	05+12		576.783	966.485	0.596784		05+12		332.04	590.308	0.562486
	05+13		737.833	1203.72	0.61296		05+13		397.854	665.685	0.597661
	05+14		749.918	1214.85	0.617295		05+14		368.404	727.962	0.506076
	05+100		674.843	1018.48	0.662601		05+100		290.302	452.955	0.640907
	06+09		584.006	1088.83	0.53636		06+09		91.897	638.874	0.143842
	06+10		736.672	1031.94	0.71387		06+10		223.332	647.39	0.344973
	06+12		602.199	1035.88	0.581343		06+12		424.885	718.552	0.591307
	06+13		828.576	1207.76	0.686042		06+13		500.742	783.88	0.638799
	06+14		843.614	1215.95	0.693791		06+14		515.627	801.83	0.643063
	06+100		745.642	1042.48	0.715256		06+100		311.485	652.844	0.47712
	09+10		573.1	1017.42	0.563288		09+10		85.108	238.761	0.356457
	09+12		516.563	943.415	0.547546		09+12		86.433	510.138	0.169431
	09+13		644.149	1214.06	0.530573		09+13		91.912	645.861	0.142309
	09+14		657.827	1223.62	0.537607		09+14		89.714	680.879	0.131762
	09+100		567.834	1042.13	0.544879		09+100		87.101	330.362	0.263653
	10+12		593.396	962.336	0.61662		10+12		206.637	529.879	0.38997
	10+13		752.209	1201.76	0.625922		10+13		225.454	652.277	0.345641
	10+14		757.693	1219.52	0.621306		10+14		222.612	687.935	0.323595
	10+100		716.385	989.389	0.724068		10+100		212.526	344.904	0.616189
	12+13		646.947	1176.49	0.549894		12+13		412.662	737.758	0.559346
	12+14		657.103	1189.57	0.552386		12+14		411.654	771.585	0.533517
	12+100		604.707	970.532	0.623068		12+100		290.55	539.575	0.538479
	13+14		939.054	1305.86	0.719109		13+14		525.808	798.66	0.658363
	13+100		796.629	1176.84	0.676924		13+100		323.357	647.977	0.499025
	14+100		801.719	1194.99	0.670902		14+100		304.16	699.987	0.434522
			Conformity Index Pairs=		0.63037				Conformity Index Pairs=		0.420429
	LK-Level-Einschluss absolutes V in ccm
			Ia	Ib li	Ib re	IIa li	IIa re	IIb li	IIb re	III li	III re	IVa li	IVa re	IVb li	IVb re	Va li	Va re	Vb li	Vb re	Vc li	Vc re	Via li	VI a re	VIb li	VIb re	VIIa li	VIIa re	VIIb li	VIIb re	VIII li	VIII re	IX li	IX re	Xa li	Xa re	Xb li	Xb re
	01 Teilnehmer		0.105	7.024	29.742	16.849	15.32	18.999	21.136	23.285	26.293	12.849	14.905	8.649	7.977	0.403	6.479	3.618	12.723	1.059	8.627	1.68	4.142	1.058	0.942	2.267	5.008	2.857	3.474	5.708	10.099	0	0.258	0	0	1.779	2.99
	04 Teilnehmer		1.16	27.637	30.845	16.849	15.32	18.999	21.136	23.285	26.293	14.114	13.924	8.87	8.078	9.846	9.621	14.152	13.46	13.166	13.944	1.098	1.661	0.263	0.004	5.24	5.008	3.662	3.474	10.426	14.45	0	6.388	0	0	0.198	1.43
	05 Teilnehmer		0.28	25.596	28.635	16.849	15.32	18.999	21.136	23.285	26.293	14.51	14.905	15.207	12.586	11.732	13.434	19.219	12.882	8.921	8.986	0.801	1.013	0.976	0.601	5.24	5.008	3.418	3.305	6.972	8.916	0	0.088	0	0	0.108	0.774
	06 Teilnehmer		2.102	27.945	30.845	16.849	15.32	18.999	21.136	23.285	26.293	14.51	14.905	8.705	7.198	11.496	13.55	22.971	23.253	13.47	11.754	0.816	1.037	0.577	0.211	5.24	5.008	3.592	3.474	8.802	10.6	0	0.448	0	0	1.888	2.042
	09 Teilnehmer		4.051	24.847	30.845	16.849	15.32	17.508	21.136	23.285	26.293	14.51	14.905	16.95	13.359	6.126	6.429	4.987	3.589	1.967	6.582	5.751	6.288	2.876	0.035	4.759	5.008	0	3.279	1.304	4.254	0	0.03	0	0	0.06	0.866
	10 Teilnehmer		0.008	23.775	28.313	16.849	15.32	18.999	21.136	23.285	26.293	14.51	14.905	16.95	13.833	2.302	11.498	6.649	20.751	6.615	14.157	4.475	5.144	1.403	0.581	5.24	5.008	3.662	3.474	8.775	9.076	0	1.935	0	0	0.137	1.758
	12 Teilnehmer		2.989	10.784	26.841	16.849	15.32	16.741	19.648	19.363	26.293	0	14.905	0	12.781	0.133	0.425	2.365	5.507	0	12.854	3.847	4.021	0	0.383	5.24	5.008	3.662	3.474	7.468	10.17	0	0	0	0	0	0
	13 Teilnehmer		4.051	27.945	30.845	16.849	15.32	18.999	21.136	23.285	26.293	14.51	14.905	0	0	9.088	10.358	17.985	18.184	13.489	15.585	3.403	3.593	0.528	0.047	5.24	5.008	3.662	3.474	11.635	13.573	0.993	1.279	0	0	2.199	2.067
	14 Teilnehmer		4.051	27.945	30.845	16.849	15.32	18.999	21.136	23.285	26.293	14.51	14.905	8.988	6.95	7.675	4.919	22.971	22.187	16.25	15.924	5.855	7.057	1.761	1.441	5.24	5.008	3.662	3.474	12.356	11.986	0.164	0.07	0	0	0.027	0.337
	100 Teilnehmer		1.597	24.406	27.949	16.849	15.32	15.353	21.136	23.285	26.293	14.51	14.905	4.694	3.433	4.936	14.497	12.412	20.002	14.714	15.924	4.421	5.052	0.849	1.304	5.24	5.008	3.467	3.474	6.313	9.248	0	0.117	0	0	0	2.141
	LK-Level-Einschluss relativ
			Ia	Ib li	Ib re	IIa li	IIa re	IIb li	IIb re	III li	III re	IVa li	IVa re	IVb li	IVb re	Va li	Va re	Vb li	Vb re	Vc li	Vb re	VIa li	VI a re	VIb li	VIb re	VIIa li	VIIa re	VIIb li	VIIb re	VIII li	VIII re	IX li	IX re	Xa li	Xa re	Xb li	Xb re
	01 Teilnehmer		0.0259195	0.251351	0.964241	1	1	1	1	1	1	0.885527	1	0.510265	0.576664	0.0319006	0.44692	0.157503	0.538699	0.0651692	0.541761	0.113721	0.270737	0.171809	0.193668	0.432634	1	0.780175	1	0.197386	0.367343	0	0.023538	0	0	0.247461	0.405479
	04 Teilnehmer		0.286349	0.988978	1	1	1	1	1	0.995724	1	0.972708	0.934183	0.523304	0.583966	0.779387	0.663655	0.616081	0.569904	0.810215	0.875659	0.0743248	0.108569	0.0427087	0.000822368	1	1	1	1	0.360537	0.525607	0	0.582794	0	0	0.0275421	0.193925
	05 Teilnehmer		0.0691187	0.915942	0.928351	1	1	1	1	0.995724	1	1	1	0.897168	0.909853	0.928679	0.926674	0.836664	0.545431	0.548985	0.564305	0.0542205	0.0662135	0.158493	0.123561	1	1	0.93337	0.951353	0.241096	0.324313	0	0.00802846	0	0	0.015023	0.104963
	06 Teilnehmer		0.518884	1	1	1	1	1	1	0.995724	1	1	1	0.513569	0.52035	0.909998	0.934676	1	0.984546	0.828923	0.738131	0.0552359	0.0677822	0.0936993	0.0433799	1	1	0.980885	1	0.304378	0.385567	0	0.0408722	0	0	0.262623	0.276919
	09 Teilnehmer		1	0.889139	1	1	1	0.921522	1	0.995724	1	1	1	1	0.965734	0.48492	0.443471	0.2171	0.15196	0.121046	0.413338	0.389291	0.411007	0.467035	0.00719572	0.908206	1	0	0.943869	0.045093	0.154736	0	0.00273698	0	0	0.00834608	0.11744
	10 Teilnehmer		0.00197482	0.850778	0.917912	1	1	1	1	0.995724	1	1	1	1	1	0.182221	0.79313	0.289452	0.87861	0.407077	0.889035	0.302917	0.336231	0.227834	0.119449	1	1	1	1	0.303444	0.330132	0	0.176535	0	0	0.0190569	0.238405
	12 Teilnehmer		0.737843	0.385901	0.87019	1	1	0.881152	0.929599	0.828009	1	0	1	0	0.92395	0.010528	0.0293164	0.102956	0.23317	0	0.807209	0.260408	0.262828	0	0.0787418	1	1	1	1	0.258247	0.369926	0	0	0	0	0	0
	13 Teilnehmer		1	1	1	1	1	1	1	0.995724	1	1	1	0	0	0.719386	0.714493	0.782944	0.769921	0.830092	0.978711	0.230353	0.234852	0.0857421	0.00966283	1	1	1	1	0.402345	0.493707	0.091546	0.116686	0	0	0.305884	0.280309
	14 Teilnehmer		1	1	1	1	1	1	1	0.995724	1	1	1	0.530265	0.502422	0.607536	0.339312	1	0.939411	1	1	0.396331	0.461272	0.285969	0.296258	1	1	1	1	0.427277	0.435981	0.0151194	0.00638628	0	0	0.00375574	0.0457011
	100 Teilnehmer		0.394224	0.873358	0.906111	1	1	0.808095	1	0.995724	1	1	1	0.276932	0.248175	0.390723	1	0.540333	0.846896	0.905477	1	0.299262	0.330218	0.137869	0.268092	1	1	0.94675	1	0.218307	0.336389	0	0.0106742	0	0	0	0.290344
	70% oder mehr konturiert		4	8	10	10	10	10	10	10	10	9	10	3	4	4	5	4	5	5	7	0	0	0	0	9	10	9	10	0	0	0	0	0	0	0	0
